# Supplementary material for: A multi-modal fusion model with enhanced feature representation for chronic kidney disease progression prediction
Source: Brief Bioinform. 2025 Feb 6;26(1):bbaf003. doi: 10.1093/bib/bbaf003 (PMC11801269; doi:10.1093/bib/bbaf003)
Supplement: Supplementary_Tables-proof_bbaf003 [file supplementary_tables-proof_bbaf003.xlsx]

## Sheet: Table S1
Supplementary Table S1. Characteristics of the internal dataset and external dataset.
	Internal dataset (N=259)	External dataset (N=81)
Age (years), median (range)	43.2(17-74)	48.4(20-80)
Gender, Female proportion	0.421	0.333
Disease Progression	0.591	0.593
Comorbid conditions
Diabetes	0.151	0.272
Hypertension	0.456	0.654
eGFR, mL/min/1.73 m²
≥90 mL/min/1.73 m²	0.34	0.037
60-90 mL/min/1.73 m²	0.317	0.16
<60 mL/min/1.73 m²	0.344	0.802
Pathologic diagnosis
IgA nephropathy	0.398	0.16
Minimal change disease	0.05	0.012
Diabetic nephropathy	0.058	0
Unknown	0	0.691

## Sheet: Table S2
Supplementary Table S2. Performance of different modal combinations on internal dataset.
Modality	Fold	Accuracy	AUC	F1-score	Recall	Precision	Specificity
I-C-P-M	Fold 1	0.774242	0.833333	0.731707	0.681818	0.789474	0.866667
I-C-P-M	Fold 2	0.815668	0.935484	0.782609	0.857143	0.72	0.774194
I-C-P-M	Fold 3	0.903994	0.981567	0.883721	0.904762	0.863636	0.903226
I-C-P-M	Fold 4	0.721198	0.815668	0.648649	0.571429	0.75	0.870968
I-C-P-M	Fold 5	0.759524	0.869841	0.702703	0.619048	0.8125	0.9
I-P-M	Fold 1	0.740909	0.778788	0.697674	0.681818	0.714286	0.8
I-P-M	Fold 2	0.721198	0.857143	0.648649	0.571429	0.75	0.870968
I-P-M	Fold 3	0.895545	0.978495	0.869565	0.952381	0.8	0.83871
I-P-M	Fold 4	0.721198	0.852535	0.648649	0.571429	0.75	0.870968
I-P-M	Fold 5	0.695238	0.842857	0.611111	0.52381	0.733333	0.866667
C-P-M	Fold 1	0.730303	0.807576	0.695652	0.727273	0.666667	0.733333
C-P-M	Fold 2	0.760369	0.906298	0.714286	0.714286	0.714286	0.806452
C-P-M	Fold 3	0.817204	0.955453	0.777778	0.666667	0.933333	0.967742
C-P-M	Fold 4	0.689708	0.83871	0.588235	0.47619	0.769231	0.903226
C-P-M	Fold 5	0.790476	0.865079	0.75	0.714286	0.789474	0.866667
I-C-M	Fold 1	0.751515	0.825758	0.7	0.636364	0.777778	0.866667
I-C-M	Fold 2	0.831797	0.926267	0.8	0.857143	0.75	0.806452
I-C-M	Fold 3	0.856375	0.935484	0.829268	0.809524	0.85	0.903226
I-C-M	Fold 4	0.753456	0.815668	0.685714	0.571429	0.857143	0.935484
I-C-M	Fold 5	0.757143	0.819048	0.714286	0.714286	0.714286	0.8
I-C-P	Fold 1	0.7	0.804545	0.611111	0.5	0.785714	0.9
I-C-P	Fold 2	0.75192	0.861751	0.711111	0.761905	0.666667	0.741935
I-C-P	Fold 3	0.800307	0.921659	0.761905	0.761905	0.761905	0.83871
I-C-P	Fold 4	0.71275	0.840246	0.65	0.619048	0.684211	0.806452
I-C-P	Fold 5	0.733333	0.838095	0.682927	0.666667	0.7	0.8
C-P	Fold 1	0.718182	0.780303	0.666667	0.636364	0.7	0.8
C-P	Fold 2	0.768817	0.837174	0.717949	0.666667	0.777778	0.870968
C-P	Fold 3	0.823349	0.90937	0.791667	0.904762	0.703704	0.741935
C-P	Fold 4	0.705837	0.849462	0.606061	0.47619	0.833333	0.935484
C-P	Fold 5	0.72619	0.847619	0.666667	0.619048	0.722222	0.833333
C-M	Fold 1	0.763636	0.822727	0.727273	0.727273	0.727273	0.8
C-M	Fold 2	0.78341	0.864823	0.75	0.857143	0.666667	0.709677
C-M	Fold 3	0.809524	0.940092	0.764706	0.619048	1	1
C-M	Fold 4	0.729647	0.812596	0.647059	0.52381	0.846154	0.935484
C-M	Fold 5	0.814286	0.863492	0.780488	0.761905	0.8	0.866667
P-M	Fold 1	0.74697	0.771212	0.711111	0.727273	0.695652	0.766667
P-M	Fold 2	0.800307	0.897081	0.761905	0.761905	0.761905	0.83871
P-M	Fold 3	0.911674	0.952381	0.888889	0.952381	0.833333	0.870968
P-M	Fold 4	0.745008	0.852535	0.684211	0.619048	0.764706	0.870968
P-M	Fold 5	0.780952	0.839682	0.744186	0.761905	0.727273	0.8
I-P	Fold 1	0.763636	0.813636	0.727273	0.727273	0.727273	0.8
I-P	Fold 2	0.760369	0.867896	0.714286	0.714286	0.714286	0.806452
I-P	Fold 3	0.78341	0.897081	0.75	0.857143	0.666667	0.709677
I-P	Fold 4	0.696621	0.792627	0.634146	0.619048	0.65	0.774194
I-P	Fold 5	0.709524	0.734921	0.65	0.619048	0.684211	0.8
I-M	Fold 1	0.734848	0.828788	0.682927	0.636364	0.736842	0.833333
I-M	Fold 2	0.784178	0.794163	0.744186	0.761905	0.727273	0.806452
I-M	Fold 3	0.808756	0.866359	0.769231	0.714286	0.833333	0.903226
I-M	Fold 4	0.808756	0.815668	0.769231	0.714286	0.833333	0.903226
I-M	Fold 5	0.797619	0.860317	0.761905	0.761905	0.761905	0.833333
I-C	Fold 1	0.712121	0.807576	0.65	0.590909	0.722222	0.833333
I-C	Fold 2	0.767281	0.806452	0.734694	0.857143	0.642857	0.677419
I-C	Fold 3	0.697389	0.875576	0.611111	0.52381	0.733333	0.870968
I-C	Fold 4	0.682028	0.858679	0.5625	0.428571	0.818182	0.935484
I-C	Fold 5	0.72619	0.812698	0.666667	0.619048	0.722222	0.833333
P	Fold 1	0.707576	0.727273	0.666667	0.681818	0.652174	0.733333
P	Fold 2	0.737327	0.829493	0.666667	0.571429	0.8	0.903226
P	Fold 3	0.847926	0.880184	0.818182	0.857143	0.782609	0.83871
P	Fold 4	0.728879	0.784946	0.666667	0.619048	0.722222	0.83871
P	Fold 5	0.604762	0.753968	0.512821	0.47619	0.555556	0.733333
C	Fold 1	0.683333	0.751515	0.594595	0.5	0.733333	0.866667
C	Fold 2	0.679724	0.801843	0.638298	0.714286	0.576923	0.645161
C	Fold 3	0.673579	0.840246	0.571429	0.47619	0.714286	0.870968
C	Fold 4	0.698157	0.831029	0.580645	0.428571	0.9	0.967742
C	Fold 5	0.664286	0.801587	0.545455	0.428571	0.75	0.9
M	Fold 1	0.730303	0.786364	0.695652	0.727273	0.666667	0.733333
M	Fold 2	0.728111	0.852535	0.681818	0.714286	0.652174	0.741935
M	Fold 3	0.879416	0.920123	0.851064	0.952381	0.769231	0.806452
M	Fold 4	0.64977	0.768049	0.529412	0.428571	0.692308	0.870968
M	Fold 5	0.757143	0.830159	0.714286	0.714286	0.714286	0.8
I	Fold 1	0.563636	0.672727	0.333333	0.227273	0.625	0.9
I	Fold 2	0.520737	0.599078	0.428571	0.428571	0.428571	0.612903
I	Fold 3	0.65745	0.745008	0.555556	0.47619	0.666667	0.83871
I	Fold 4	0.609063	0.703533	0.512821	0.47619	0.555556	0.741935
I	Fold 5	0.552381	0.695238	0.510638	0.571429	0.461538	0.533333
clinical data (C), proteomic data (P), metabolomic data (M), digital pathology images (I)

## Sheet: Table S3
Supplementary Table S3. Feature importance scores for clinical data across populations on internal and external datasets.
Progression group		Non-progression group		Internal dataset		External dataset
Feature	Importance	Feature	Importance	Feature	Importance	Feature	Importance
CCVD (past medical history of cardiovascular and cerebrovascular diseases)	0.019887	PTA	0.0697216	AD	0.060839	BUN	0.0431399
COPD (past medical history of chronic obstructive pulmonary diseases)	0.0189566	AD	0.0611643	BB	0.0550722	LOOP	0.0345246
BB (Beta-blocker medication history)	0.0186292	BB	0.0560105	COPD	0.0538571	AD	0.0344046
AD (antidiabetic drugs medication history)	0.0185604	COPD	0.0544349	CCVD	0.0530026	DN	0.0215527
PTA (prothrombin activity)	0.0181516	CCVD	0.0539259	PHD	0.0434296	PVD	0.0208867
PHD (past medical history of pulmonary heart disease)	0.0165774	PVD	0.0442215	PVD	0.043429	anemia	0.019854
PVD (past medical history of peripheral vascular disease)	0.0134994	PHD	0.0438926	PTA	0.0388267	CCB	0.0196128
PCD (past medical history of pulmonary circulatory disorders)	0.0125981	CysC	0.0351538	PCD	0.0324532	UPCR	0.0140042
DN (past medical history of diabetic nephropathy)	0.0105581	PCD	0.0327368	DN	0.0282316	PCD	0.0129784
OND (past medical history of other neurological disorders)	0.0103858	CN	0.030418	THZ	0.0271444	PH	0.0113048
THZ (thiazide diuretic medication history)	0.00989998	PH	0.0289421	OND	0.0244868	MCD	0.010064
Hb (hemoglobin)	0.00915242	DN	0.0286155	anemia	0.0235303	PHD	0.0099022
UGLU (urinary glucose)	0.00887215	THZ	0.0276845	UGLU	0.0231864	UGLU	0.00965442
CN (past medical history of chronic nephritis)	0.00868537	CCB	0.0267142	LOOP	0.0208595	PTA	0.0071838
anemia (past medical history of anemia)	0.00867152	Hb	0.0255905	Hb	0.0206664	D-dimer	0.00690349
MCD (minimal change disease)	0.00805402	OND	0.0250972	MCD	0.0191824	OND	0.0061598
PH (past medical history of primary hypertension)	0.00748582	anemia	0.0245637	eGFR	0.0162031	statins	0.00453252
eGFR (estimated glomerular filtration rate)	0.00714653	UGLU	0.0238383	CysC	0.01608	Hb	0.00329178
VLDL (very low-density lipoprotein cholesterol)	0.00680517	BUN	0.0230677	HF	0.0156296	BB	0.00315927
BUN (blood urea nitrogen)	0.00665632	eGFR	0.0214865	BUN	0.0154166	UCR	0.00214121
HF (past medical history of heart failure)	0.00614727	LOOP	0.0214582	CN	0.0150809	CCVD	0.00203692
D-dimer	0.00598147	MCD	0.0196709	VLDL	0.013371	DBIL	0.00191358
LOOP (loop diuretics medication history)	0.0058657	FIB	0.0195783	PH	0.0129343	eGFR	0.00141317
FIB (plasma fibrinogen)	0.00477026	VLDL	0.0180472	D-dimer	0.0120907	THZ	0.000567286
DBIL (bilirubin direct)	0.0045451	D-dimer	0.017719	DBIL	0.0107174	VLDL	-4.16643e-05
statins (statins medication history)	0.00401503	HF	0.0157912	CCB	0.0106569	CN	-0.000479032
CCB (calcium-channel blocker medication history)	0.00327107	DBIL	0.0130781	FIB	0.00981259	CysC	-0.000680117
UPCR (urinary protein-to-creatinine ratio)	0.00233004	statins	0.011096	statins	0.00780279	COPD	-0.000986137
UCR (urine creatinine)	0.00115931	UPCR	0.00688528	UPCR	0.00416032	HF	-0.00190389
CysC (Cystatin C)	-0.00172163	UCR	0.00470172	UCR	0.00163199	FIB	-0.00224649

## Sheet: Table S4
Supplementary Table S4. Feature importance scores for proteomics data across populations on internal and external datasets.
Progression group		Non-progression group		Internal dataset		External dataset
Feature	Importance	Feature	Importance	Feature	Importance	Feature	Importance
P28300	0.021048	Q9HCM3	0.246236	P12883	0.0687937	Q9HCM3	0.0547388
A6NGN9	0.0188897	P61626	0.18067	P08709	0.0597827	Q16610	0.0339435
P02788	0.0165923	Q16610	0.158195	Q16610	0.059501	O75629	0.0155082
O60449	0.0128348	Q86U17	0.142378	Q96S96	0.0517515	Q86U17	0.0137183
O75629	0.0122021	P32926	0.125659	P0DP58	0.0468579	Q8NHJ6	0.0113586
O95980	0.0119716	P08709	0.120993	Q9H4A3	0.0348114	A6NGN9	0.0101158
Q02985	0.0117397	Q96S96	0.0947614	Q9NS71	0.0333684	O60449	0.0065199
Q8NHJ6	0.0106393	Q9H4A3	0.0873775	O95450	0.0332827	O95980	0.00631641
Q9HCM3	0.0105771	P0DP58	0.082512	Q9NQC3	0.0302812	P28300	0.00361468
Q13683	0.00820037	P12104	0.0816085	P30048	0.0201145	P05451	0.00351192
O95450	0.00771594	P12883	0.0770579	Q13683	0.0172604	P02788	0.000800513
P01903	0.00760559	P05451	0.0667493	P61626	0.01694	P55103	0.000371838
P32926	0.00759684	Q13683	0.0639137	P32926	0.0166053	Q9H8J5	-0.000668353
P12883	0.00701552	P30048	0.0619534	A6NGN9	0.0149923	P32926	-0.00122839
P61626	0.00630127	Q9NQC3	0.0545107	Q9HCM3	0.0142603	Q9NS71	-0.00155959
Q9NQC3	0.00602323	Q8NHJ6	0.0393169	P0DJI8	0.0141812	Q02985	-0.00186657
P0DJI8	0.00594093	O95450	0.0378675	P05451	0.0132844	P0DP58	-0.00199431
Q9H8J5	0.00528339	Q9NS71	0.0351705	O95980	0.0125303	P01903	-0.0021873
P0DP58	0.00432925	O95980	0.0299298	Q8NHJ6	0.0106555	P12883	-0.00284737
Q9NS71	0.00424652	P07951	0.0271325	Q9H8J5	0.0106467	P0DJI8	-0.00309164
P07951	0.00317147	P55103	0.0263576	P28300	0.0102107	Q96S96	-0.00341741
P05451	0.00298397	Q9H8J5	0.0180818	Q86U17	0.0100512	P30048	-0.00409138
P30048	0.00225517	P0DJI8	0.0165693	P55103	0.00972646	P12104	-0.00506457
P55103	0.00224892	P01903	0.0084397	O60449	0.00902342	O95450	-0.00548655
Q9H4A3	0.002017	A6NGN9	-0.00725298	P01903	0.00814558	Q13683	-0.00648713
Q86U17	0.000461283	P28300	-0.0117004	P12104	0.00811324	Q9NQC3	-0.0066223
P12104	3.02464e-05	O60449	-0.0122911	P07951	0.00768818	Q9H4A3	-0.00792686
Q96S96	-0.00290475	P02788	-0.0132505	Q02985	0.00716531	P07951	-0.0105281
P08709	-0.00314992	O75629	-0.0294842	O75629	0.0023324	P61626	-0.014259
Q16610	-0.00618116	Q02985	-0.0325899	P02788	-0.00788653	P08709	-0.0237487

## Sheet: Table S5
Supplementary Table S5. Feature importance scores for metabolomics data across populations on internal and external datasets.
Progression group		Non-progression group		Internal dataset		External dataset
Feature	Importance	Feature	Importance	Feature	Importance	Feature	Importance
C₁₅H₁₀N₂O₃*	0.0881418	C₇H₁₃NO₂	0.447974	C₇H₁₃NO₂	0.117044	C₁₈H₂₃NO₄	0.0356799
C₉H₅O₄	0.0840325	C₁₂H₁₄ClN₃O	0.137881	C₁₂H₁₄ClN₃O	0.108325	C₇H₁₄N₂O₄	0.0185821
C₂₀H₂₅NO₄*	0.0704991	C₂₀H₁₀O₂	0.107413	C₁₈H₂₃NO₄	0.057982	C₇H₁₃NO₂	0.0181345
C₂₀H₃₅N₃O₃	0.0692938	C₁₀H₆O₅S	0.0706988	C₁₀H₆O₅S	0.045487	C₁₅H₁₀N₂O₃*	0.0166349
C₁₈H₂₃NO₄	0.0630396	C₁₈H₂₃NO₄	0.0578528	C₁₅H₁₀N₂O₃	0.0371872	C₂₀H₂₇NO₄	0.0139936
C₂₀H₂₅NO₄	0.0522136	C₁₉H₂₆	0.0499779	C₂₅H₃₄O₃	0.0350148	C₂H₃F₃	0.0131079
C₂₅H₃₄O₃	0.0512208	C₂₃H₃₂O₃	0.0409113	C₂₃H₃₂O₃	0.0350119	C₁₆H₂₉NO₃	0.0121222
C₇H₁₄N₂O₄	0.0473201	C₂₂H₃₄O₃	0.0350379	C₉H₁₇N₃O₆	0.0318938	C₂₀H₂₅NO₄*	0.00953856
C₁₇H₂₂O₂	0.0447138	C₁₂H₁₄N₂O₄	0.0321226	C₂₀H₃₅N₃O₃	0.0316615	C₃H₉N₃	0.00921181
C₁₅H₁₀N₂O₃	0.0442446	C₁₅H₁₆N₂OS	0.0273652	C₁₉H₂₆	0.0316152	C₂₃H₃₂O₃	0.00862067
C₁₅H₁₆N₂OS	0.0424348	C₁₅H₁₀N₂O₃	0.0261307	C₂₂H₃₄O₃	0.0314689	C₁₇H₂₂O₂	0.00478474
C₉H₁₇N₃O₆	0.0417408	C₂₀H₂₇NO₄	0.0235171	C₁₅H₁₆N₂OS	0.0297398	C₂₅H₃₄O₃	0.00375177
C₁₃H₂₃NO₄	0.0360566	C₁₉H₃₁N₇O₄	0.017457	C₂₀H₂₅NO₄	0.0274332	C₁₉H₂₆	0.00166005
C₂H₃F₃	0.029907	C₇H₁₄N₂O₄	0.0172642	C₁₂H₁₄N₂O₄	0.0248182	C₁₂H₁₄ClN₃O	0.00139277
C₂₂H₃₂O₃	0.0294825	C₁₀H₂₄N₂O₈S₂	0.0148872	C₂₀H₁₀O₂	0.0197331	C₁₂H₁₄N₂O₄	0.00116102
C₂₃H₃₂O₃	0.0203376	C₄H₁₂N₂O	0.00628287	C₂H₃F₃	0.0197268	C₁₀H₆O₅S	0.000927262
C₃H₉N₃	0.0202415	C₉H₁₇N₃O₆	0.00140613	C₇H₁₄N₂O₄	0.0190672	C₂₀H₃₅N₃O₃	-0.000253004
C₁₆H₂₉NO₃	0.0191666	C₁₃H₂₃NO₄	-0.00123995	C₉H₅O₄	0.0177072	C₁₉H₃₁N₇O₄	-0.000586426
C₁₇H₁₉ClN₂OS	0.0137735	C₁₇H₁₉ClN₂OS	-0.00888283	C₁₀H₂₄N₂O₈S₂	0.0140584	C₁₃H₂₃NO₄	-0.000840072
C₁₉H₃₁N₇O₄	0.0112981	C₂₀H₂₅NO₄	-0.0128608	C₁₇H₂₂O₂	0.0139466	C₄H₁₂N₂O	-0.00435793
C₂₂H₃₄O₃	0.0093585	C₁₆H₂₉NO₃	-0.017803	C₁₆H₂₉NO₃	0.0127994	C₁₅H₁₆N₂OS	-0.00564887
C₁₀H₂₄N₂O₈S₂	0.0044246	C₉H₅O₄	-0.0250257	C₁₅H₁₀N₂O₃*	0.0126662	C₁₅H₁₀N₂O₃	-0.00727843
C₁₂H₁₄N₂O₄	0.00312211	C₃H₉N₃	-0.0309163	C₁₉H₃₁N₇O₄	0.0117349	C₉H₁₇N₃O₆	-0.00748058
C₄H₁₂N₂O	0.00151511	C₂H₃F₃	-0.0420451	C₁₇H₁₉ClN₂OS	0.0116709	C₂₀H₁₀O₂	-0.0118596
C₂₀H₁₀O₂	0.00102256	C₁₇H₂₂O₂	-0.0514172	C₁₃H₂₃NO₄	0.0101141	C₂₂H₃₂O₃	-0.0162739
C₂₀H₂₇NO₄	0.000615326	C₂₂H₃₂O₃	-0.051999	C₃H₉N₃	0.00345807	C₁₀H₂₄N₂O₈S₂	-0.0228002
C₁₉H₂₆	-0.00161985	C₂₀H₂₅NO₄*	-0.0662684	C₄H₁₂N₂O	0.00201248	C₁₇H₁₉ClN₂OS	-0.0283062
C₁₀H₆O₅S	-0.0067825	C₂₀H₃₅N₃O₃	-0.0702632	C₂₀H₂₇NO₄	0.00172069	C₉H₅O₄	-0.03044
C₁₂H₁₄ClN₃O	-0.0325335	C₁₅H₁₀N₂O₃*	-0.0751009	C₂₀H₂₅NO₄*	-0.00434336	C₂₂H₃₄O₃	-0.0321854
C₇H₁₃NO₂	-0.0353217	C₂₅H₃₄O₃	-0.108933	C₂₂H₃₂O₃	-0.0163152	C₂₀H₂₅NO₄	-0.0611944

## Sheet: Table S6
Supplementary Table S6. Mean AUC for different feature numbers of the raw data.
	Feature selection
Feature selection method	p<0.05	p<0.01	p<0.001	Top 40	Top 30	Top 20	Top 10
Number of tabular data features	2687	1460	617	120	90	60	30
mean AUC	0.73373	0.769609	0.783979	0.812797	0.81799	0.767462	0.768798
mean accuracy	0.66453	0.686805	0.710827	0.726651	0.692181	0.697474	0.692649
mean F1-score	0.604687	0.609222	0.662369	0.660897	0.645859	0.629743	0.608459
mean recall	0.604329	0.57619	0.68961	0.661905	0.709524	0.650216	0.587879
mean precision	0.614336	0.669469	0.639201	0.70609	0.627769	0.650023	0.662764
mean specificity	0.724731	0.797419	0.732043	0.791398	0.674839	0.744731	0.797419

## Sheet: Table S7
Supplementary Table S7. Comparison of mean AUC for different feature coding lengths.
Vector encoding length	meanAUC	mean accuracy	mean F1-score	mean recall	mean precision	mean specificity
1	0.86762	0.767091	0.720537	0.698268	0.761	0.835914
2	0.8422	0.78062	0.734154	0.725541	0.760522	0.835699
4	0.84762	0.782	0.743	0.708	0.786	0.856
6	0.88623	0.782547	0.733719	0.68961	0.810667	0.875484
8	0.84272	0.763039	0.712614	0.708658	0.72832	0.817419
10	0.88717	0.795	0.75	0.727	0.787	0.863
12	0.87155	0.775727	0.726206	0.708658	0.762753	0.842796
14	0.8712	0.763712	0.714221	0.717316	0.722331	0.810108
16	0.85585	0.753924	0.706242	0.71645	0.709609	0.791398
18	0.87559	0.790314	0.749081	0.764069	0.740507	0.816559
20	0.86984	0.762113	0.710283	0.688312	0.74434	0.835914

## Sheet: Table S8
Supplementary Table S8. Data collection methods
Datatype	Source or preparation
Clinical data	The China Renal Data System (CRDS) database
Pathology images	The biopsy specimens were fixed using the Bouin method, embedded in paraffin, sectioned at 2 μm, and stained with PASM. The whole-slide digital scanners used were the NanoZoomer 2.0-HT (Hamamatsu Photonics, Hamamatsu, Japan) and Aperio AT2 (Leica Biosystems, Wetzlar, Germany). All image data were encoded according to pathology numbers and matched with patient unique identifiers, biopsy dates, pat…
Urine samples	Urine samples were restored in -80℃ refrigerator in Nanfang Hospital. After removing urine specimens from the -80℃ freezer, they were thawed at 4℃ and vortexed for 1 minute. Then, 100 μL of urine sample was taken and mixed with 10 μL of a combined internal standard solution (100 μg/mL), added to 100 μL of pre-chilled methanol in a 1:1 volume ratio. After vortexing for 1 minute, the mixture was in…
Proteomics data	The whole process for acquiring proteomics data including The mass spectrometry experimental workflow primarily included protein extraction, peptide digestion, DDA library construction, chromatographic fractionation, LC-MS/MS data acquisition, and database searching.
Metabolomics data	In this study, detection was performed using a Q-Exactive high-resolution mass spectrometer (Thermo Fisher Scientific). The ion source was an electrospray ionization (ESI) source, with detection in both positive and negative ion modes. The ion transfer tube temperature was set to 320℃; sheath gas flow rate was 30 arb; auxiliary gas flow rate was 10 arb; spray voltage was 3.0 kV; and the capillary…

## Sheet: Table S9
Supplementary Table S9. Parameter settings.
Parameter	Default settings	Selection reason
Feature vector dimension	10	Comparison experiments to observe the performance changes brought about by changing dimensions.
Number of features of the tabular data	30	Reduce computation time while maintaining the best performance.
Modal representation vector's length	20	Comparison experiments to observe the performance changes brought about by changing dimensions.
Epoch	100 with early stopping	Reduce overfitting.
Batch size	8	Hardware performance.
Loss function	Cross-entropy function with weights of (1, 1.44)	Comparison experiments and data distribution.
Optimizer	Adam	Performance comparison experiments.
Learning rate	1×10-3	Performance comparison experiments.
Additional learning rate regulator for backbone networks	CosineAnnealingLR	Avoid falling into local optimal solutions.
Backbone network’s weight decay	1×10-8	Performance comparison experiments.
Activation function	ReLU	Mitigating the disappearance of gradients.
